# Supplementary material for: Comparative Validation of Scintillator Materials for X-Ray-Mediated Neuronal Control in the Deep Brain
Source: Int J Mol Sci. 2024 Oct 22;25(21):11365. doi: 10.3390/ijms252111365 (PMC11547033; doi:10.3390/ijms252111365)
Supplement: Supplementary file 1 [file ijms-25-11365-s001.zip]

Archive with 1 entries (1 files):
- ijms-3191714-supplementary.pdf
